# Supplementary material for: Transcriptomic insights into the interplay between polyketide biosynthesis and other secondary metabolite biosynthetic clusters and biological pathways in entomopathogen Beauveria bassiana
Source: Front Microbiol. 2025 May 23;16:1583637. doi: 10.3389/fmicb.2025.1583637 (PMC12142624; doi:10.3389/fmicb.2025.1583637)
Supplement: SUPPLEMENTARY TABLE S1 — Log2 fold changes of upregulated genes in the comparative analysis of WT in vivo vs. WT in vivo and downregulated Δpks15 in vivo vs. WT in vivo related to mycotoxin biosynthesis. [file Data_Sheet_1.zip › Table S1.xlsx]

## Sheet: Table S1
Table S1 Log2 fold changes of up-regulated genes in the comparative analysis of WT in vivo vs. WT in vitro and down-regulated Dpks15 in vivo vs. WT in vivo related to mycotoxin biosynthesis
Gene Names	Protein names	log2FoldChange
		WT-in vivo vs. WT-in vitro_48 h	WT-in vivo vs. WT-in vitro_72 h	WT-in vivo vs. WT-in vitro_96 h	∆pks15 in vivo vs.WT-in vitro_48 h	∆pks15 in vivo vs.WT-in vitro_72 h	∆pks15 in vivo vs.WT-in vitro_96 h
BBA_00196	Tat pathway signal sequence	4.15209	0	0	-5.26254	0	0
BBA_02514	Tat pathway signal sequence	0	1.40031	0	0	0	0
BBA_03661	Tat pathway signal sequence	0	2.47169	0	0	0	0
BBA_04184	Tat pathway signal sequence	5.64689	0	8.50717	0	0	0
BBA_04188	Tat pathway signal sequence	5.33914	0	8.13101	-4.69529	0	0
BBA_04190	Tat pathway signal sequence	3.73764	0	6.45596	-5.35914	0	0
BBA_04660	Oxidase ustYa	7.64435	10.0136	9.3203	0	0	0
BBA_07364	Tat pathway signal sequence	6.50181	4.75024	6.14988	0	0	0
BBA_07638	Tat pathway signal sequence	6.61374	8.17863	5.33906	0	0	0
BBA_07639	Oxidase ustYa	8.28158	9.24286	6.46506	-3.33563	0	0
BBA_09877	Tat pathway signal sequence	2.12192	3.99417	2.91447	0	0	0
BBA_09879	Oxidase ustYa	0	3.49031	2.61749	0	0	0
BBA_09880	Tat pathway signal sequence	0	3.02173	2.44232	0	0	0
BBA_09990	Dipeptidyl aminopeptidase	3.19694	0	0	0	0	0
