# Supplementary material for: Transcriptomic insights into the interplay between polyketide biosynthesis and other secondary metabolite biosynthetic clusters and biological pathways in entomopathogen Beauveria bassiana
Source: Front Microbiol. 2025 May 23;16:1583637. doi: 10.3389/fmicb.2025.1583637 (PMC12142624; doi:10.3389/fmicb.2025.1583637)
Supplement: SUPPLEMENTARY TABLE S1 — Log2 fold changes of upregulated genes in the comparative analysis of WT in vivo vs. WT in vivo and downregulated Δpks15 in vivo vs. WT in vivo related to mycotoxin biosynthesis. [file Data_Sheet_1.zip › Table S2.xlsx]

## Sheet: Table S2
Table S2 Log2 fold changes of up-regulated genes in the comparative analysis of WT in vivo vs. WT in vitro and down-regulated Dpks15 in vivo vs. WT in vivo related to secondary metabolite biosynthesis
Gene Names	Protein names	log2FoldChange
		WT-in vivo vs. WT-in vitro_48 h	WT-in vivo vs. WT-in vitro_72 h	WT-in vivo vs. WT-in vitro_96 h	∆pks15 in vivo vs.WT-in vitro_48 h	∆pks15 in vivo vs.WT-in vitro_72 h	∆pks15 in vivo vs.WT-in vitro_96 h
BBA_00728	Zinc-binding dehydrogenase	0	1.44233	0	0	0	0
BBA_00966	Enoyl reductase	0	3.2653	0	0	0	0
BBA_01242	Sorbitol dehydrogenase	2.47421	2.30154	1.79709	0	0	0
BBA_01623	Zinc-binding dehydrogenase	2.04313	2.00747	0	0	0	0
BBA_04382	Xylitol dehydrogenase	0	1.33518	0	0	0	0
BBA_04759	Zinc-binding dehydrogenase	0	1.73003	0	0	0	0
BBA_06349	Zinc-binding dehydrogenase	3.3661	3.22854	3.22184	0	0	0
BBA_06625	Alcohol dehydrogenase GroES-like domain-containing protein	0	0	0	-4.18137	0	0
BBA_08182	FAD-dependent monooxygenase OpS4 (Oosporein biosynthesis protein 4)	5.94897	4.52068	3.86796	0	0	0
BBA_08183	Oxidoreductase OpS5 (Laccase OpS5) (Oosporein biosynthesis protein 5)	7.77419	7.33779	8.10931	0	0	0
BBA_08184	Glutathione S-transferase OpS6 (Oosporein biosynthesis protein 6)	9.74	8.79057	0	0	0	0
BBA_08185	Oxidoreductase OpS7 (Oosporein biosynthesis protein 7)	7.10328	5.37499	0	0	0	0
BBA_08219	Polyketide synthase, putative	0	2.67295	2.86834	0	0	0
BBA_08686	UDP-glucosyltransferase 1 (GT1)	0	0	0	-2.37425	0	0
BBA_08790	Zinc-binding dehydrogenase	0	0	0	-4.55348	0	0
BBA_09378	PaxB protein	2.5897	2.85026	0	0	0	0
BBA_09745	Polyketide synthase	2.36338	3.03859	3.59154	0	0	0
BBA_09885	Oxidoreductase	1.47549	0	0	0	0	0
