# Supplementary material for: Transcriptomic insights into the interplay between polyketide biosynthesis and other secondary metabolite biosynthetic clusters and biological pathways in entomopathogen Beauveria bassiana
Source: Front Microbiol. 2025 May 23;16:1583637. doi: 10.3389/fmicb.2025.1583637 (PMC12142624; doi:10.3389/fmicb.2025.1583637)
Supplement: SUPPLEMENTARY TABLE S1 — Log2 fold changes of upregulated genes in the comparative analysis of WT in vivo vs. WT in vivo and downregulated Δpks15 in vivo vs. WT in vivo related to mycotoxin biosynthesis. [file Data_Sheet_1.zip › Table S3.xlsx]

## Sheet: Table S3
Table S3 Log2 fold changes of up-regulated genes in the comparative analysis of WT in vivo vs. WT in vitro and down-regulated Dpks15 in vivo vs. WT in vivo related to cell wall synthesis
Gene Names	Protein names	log2FoldChange
		WT-in vivo vs. WT-in vitro_48 h	WT-in vivo vs. WT-in vitro_72 h	WT-in vivo vs. WT-in vitro_96 h	∆pks15 in vivo vs.WT-in vitro_48 h	∆pks15 in vivo vs.WT-in vitro_72 h	∆pks15 in vivo vs.WT-in vitro_96 h
BBA_00525	GPI anchored cell wall protein	4.33546	5.15444	3.42744	-3.02112	0	0
BBA_00643	GPI anchored serine-rich protein	0	0	0	0	0	-2.86085
BBA_01149	Alpha-1,3-mannosyltransferase CMT1	2.2025	2.67987	0	0	0	0
BBA_01281	GPI anchored protein	0	0	2.19799	0	0	0
BBA_01335	GPI anchored glycoprotein, putative	0	0	0	0	-1.35619	0
BBA_01338	mannan endo-1,6-alpha-mannosidase (EC 3.2.1.101)	0	0	2.31172	0	0	0
BBA_01996	GPI anchored protein, putative	3.10353	4.10705	0	0	0	0
BBA_02045	Exo-beta-1,3-glucanase, putative	0	0	0	0	-1.75744	0
BBA_02233	beta-N-acetylhexosaminidase (EC 3.2.1.52)	7.74869	8.79083	6.97012	0	0	0
BBA_02602	Cell wall protein	6.59676	6.19941	2.89834	0	0	0
BBA_02631	GPI anchored serine-threonine rich protein	0	0	0	-3.41008	0	0
BBA_02996	Antigenic cell wall galactomannoprotein, putative	10.6685	10.7367	8.67492	0	0	0
BBA_02999	Hydrophobin-like protein	0	0	0	-2.83989	0	0
BBA_03082	1,3-beta-glucanosyltransferase (EC 2.4.1.-)	0	1.81811	0	0	0	0
BBA_03246	Cell wall protein	0	4.18588	3.27169	-5.01824	-3.223	0
BBA_03493	Cell wall protein	2.88503	5.99589	4.74873	0	-6.33022	0
BBA_05105	GPI anchored protein, putative	1.53106	3.10336	1.86843	0	0	0
BBA_05122	GPI anchored protein	0	3.11688	2.23874	0	0	0
BBA_05160	1,3-beta-glucanosyltransferase (EC 2.4.1.-)	0	0	0	-2.71853	-1.17011	-1.39051
BBA_05670	GPI anchored protein, putative	1.86167	2.88213	0	0	0	0
BBA_05676	Dolichol-phosphate mannosyltransferase subunit 3	0	0	0	0	-1.18562	0
BBA_05808	Cell wall protein	3.01715	3.10804	1.55094	0	0	0
BBA_06352	Mannan endo-1,6-alpha-mannosidase (EC 3.2.1.101)	3.9272	0	3.73371	0	0	0
BBA_06376	Glycine-rich cell wall structural protein 1	0	0	0	-3.02597	0	0
BBA_07048	GPI anchored serine-rich protein	0	0	0	0	-1.45073	-1.51603
BBA_07138	Conidial wall protein	2.90253	3.52001	4.05326	0	0	0
BBA_07539	beta-N-acetylhexosaminidase (EC 3.2.1.52)	0	2.72431	2.07059	0	0	0
BBA_07597	Hydrophobin 3	0	0	0	-4.9147	-5.24065	-3.40686
BBA_07648	GPI anchored protein	0	0	0	0	0	-10.7219
BBA_07693	NlpC/P60-like cell-wall peptidase, putative	2.96641	5.16188	4.27312	-4.63138	0	0
BBA_08658	Dolichol-phosphate mannosyltransferase subunit 1 (EC 2.4.1.83)	0	1.28259	0	0	0	0
BBA_08793	Cell wall protein	11.0093	11.9202	9.16676	0	0	0
BBA_08794	Cell wall protein	9.68382	9.70009	7.92894	0	0	0
BBA_08830	GPI anchored protein	0	4.23513	2.59183	0	0	0
BBA_09190	Vegetative cell wall protein gp1	1.48112	2.1214	1.43635	0	0	0
BBA_09211	Exo-beta-1,3-glucanase, putative	7.16086	0	0	0	0	0
