# Supplementary material for: Transcriptomic insights into the interplay between polyketide biosynthesis and other secondary metabolite biosynthetic clusters and biological pathways in entomopathogen Beauveria bassiana
Source: Front Microbiol. 2025 May 23;16:1583637. doi: 10.3389/fmicb.2025.1583637 (PMC12142624; doi:10.3389/fmicb.2025.1583637)
Supplement: SUPPLEMENTARY TABLE S1 — Log2 fold changes of upregulated genes in the comparative analysis of WT in vivo vs. WT in vivo and downregulated Δpks15 in vivo vs. WT in vivo related to mycotoxin biosynthesis. [file Data_Sheet_1.zip › Table S4.xlsx]

## Sheet: Table S4
Table S4 Log2 fold changes of expressed genes from different types of secondary metabolite BGCs showing up-regulated genes (green) and down-regulated genes (grey) in the comparative analysis of WT in vivo vs. WT in vitro and ∆pks15 in vivo vs. WT in vivo
Secondary metabolites	Clusters	Genes	Protein names	log2FoldChange
				WT-in vivo vs. WT-in vitro_48 h	WT-in vivo vs. WT-in vitro_72 h	WT-in vivo vs. WT-in vitro_96 h	∆pks15 in vivo vs.WT-in vitro_48 h	∆pks15 in vivo vs.WT-in vitro_72 h	∆pks15 in vivo vs.WT-in vitro_96 h
NRPSs	Cluster 1	BBA_09720	cytochrome P450 CYP5293A2	3.78544	0	0	0	0	3.63313
		BBA_09723	C6 finger domain protein	-2.03685	-2.66478	0	0	0	-2.03685
		BBA_09725	integral membrane protein	0	1.32019	0	0	0	0
		BBA_09727	beauvericin biosynthetic protein	-2.06763	0	0	0	0	-2.06763
		BBA_09728	hypothetical protein	0	1.80134	0	0	0	0
		BBA_09730	methylmalonate-semialdehyde dehydrogenase		0.993201	0	0	0	0
		BBA_09731	F-box domain-containing protein	-2.16722	0	0	0	0	-2.16722
	Cluster 9	BBA_07547	SAGA complex subunit Spt20	0	-2.77225	0	0	0	0
		BBA_07548	nonribosomal peptide synthase	0	0	0	0	1.98628	0
		BBA_07549	MFS transporter	5.88846	0	4.57296	0	0	0
		BBA_07550	phenylalanine ammonia-lyase	4.63446	6.49524	3.35069	0	0	0
		BBA_07551	ABC transporter	1.6187	2.00809	0	0	0	0
		BBA_07552	acetylornithine and succinylornithine aminotransferase	1.42595	0	0	0	2.85574	2.76898
	Cluster 7	BBA_04025	glucose oxidase	2.14555	2.1232	1.99306	0	0	0
		BBA_04026	chromate transport protein ChrA	0	2.1748	0	0	0	0
		BBA_04027	arylsulfotransferase-like protein	0	2.95848	0	0	-2.04629	0
		BBA_04028	nonribosomal peptide synthetase 10	0	-1.46035	0	0	0	0
		BBA_04029	amino acid permease	0	0	-1.18903	1.42495	1.26078	0
		BBA_04031	hypothetical protein	-3.14751	-3.28212	-2.13222	0	0	0
		BBA_04032	hydrolase, alpha/beta fold family protein	0	2.10918	2.91969	0	0	0
	Cluster 12	BBA_06733	ribosomal family S4	1.49577	0	0	0	0	0
		BBA_06729	Cell division/GTP binding protein	0	-1.86959	0	0	0	0
		BBA_06728	ABC1 family protein	0	-1.74023	0	0	0	0
		BBA_06727	nonribosomal peptide synthase	0	0	0	0	0	0
		BBA_06723	hypothetical protein	0	0	3.41971	0	0	0
	Cluster 20	BBA_06997	AMP-binding enzyme	0	0	0	0	0	0
		BBA_06996	AMP-binding enzyme	3.1906	2.99171	2.92513	0	0	0
		BBA_06995	aerobactin siderophore biosynthesis protein iucB	2.18489	1.71182	0	0	0	0
	Cluster 23	BBA_01815	hypothetical protein	6.03267	7.26966	6.30581	0	0	0
		BBA_01812	HD domain-containing protein	0	0	6.21311	0	0	0
		BBA_01810	nonribosomal peptide synthase	0	0	0	0	0	0
		BBA_01809	formate-tetrahydrofolate ligase	0	-1.43318	0	0	0	0
		BBA_01805	MFS transporter	-3.4346	0	0	0	0	0
	Cluster 28	BBA_08424	nonribosomal peptide synthase	0	0	0	0	0	0
		BBA_08425	Cytochrome P450 CYP5262A3	3.00652	4.69445	0	0	0	0
		BBA_08426	aspartate aminotransferase	3.09296	3.28885	0	0	0	0
		BBA_08429	subtilase	0	1.25631	0	0	0	0
	Cluster 31	BBA_08240	hypothetical protein	0	2.72591	2.51007	0	0	0
		BBA_08241	general alpha-glucoside permease	2.32036	2.61144	2.86736	-3.59106	0	0
		BBA_08242	glycoside hydrolase family 43 protein	0	3.67381	5.85129	0	0	0
		BBA_08243	calcineurin-like phosphoesterase	3.66774	4.1444	5.54308	0	0	0
		BBA_08245	hypothetical protein	0	1.73053	0	0	0	0
		BBA_08246	peptide synthetase	0	0	0	0	0	0
		BBA_08247	carboxypeptidase	5.17199	5.17372	8.43992	0	0	0
		BBA_08248	dopa 4,5-dioxygenase	0	1.94009	2.17491	0	0	0
		BBA_08249	2OG-Fe(II) oxygenase superfamily protein	0	1.32773	0	0	0	0
	Cluster 34	BBA_05689	extracellular dioxygenase	5.44681	5.92501	4.62824	0	0	0
		BBA_05686	non-ribosomal peptide synthetase	0	0	0	0	0	0
		BBA_05682	hypoxanthine guanine phosphoribosyltransferase	0	0	0	0	-1.13956	0
	Cluster 35	BBA_04830	Allergen V5/Tpx-1 family protein	3.89729	3.93572	0	-4.79009	-4.27197	0
		BBA_04828	vacuolar basic amino acid transporter 1	0	4.13167	0	0	-2.59736	0
		BBA_04825	oxidoreductase, 2OG-Fe(II) oxygenase family	0	3.80209	5.23685	0	0	0
		BBA_04827	peptide synthetase	0	0	0	0	0	0
	Cluster 36	BBA_09123	multidrug resistance protein MDR, putative	1.7985	1.86167	1.86495	0	0	0
		BBA_09127	thioester reductase domain-containing protein	-3.62098	-2.02648	0	0	0	0
		BBA_09129	Glycoside hydrolase	0	1.25547	0	-1.17886	0	0
	Cluster 38	BBA_05026	SPOC domain-containing protein	0	-1.56997	0	0	0	0
		BBA_05021	L-ornithine 5-monooxygenase	1.47197	0	0	0	0	0
		BBA_05020	amino acid adenylation domain-containing protein	0	0	0	0	0	0
		BBA_05015	multidrug resistance protein CDR1	-4.32917	-3.8244	0	0	0	0
	Cluster 39	BBA_08984	ankyrin repeat-containing protein	-2.76633	-3.55688	0	0	0	0
		BBA_08283	hypothetical protein	-2.13099	0	0	0	0	0
		BBA_08280	L-aminoadipate-semialdehyde dehydrogenase	0	0	0	0	0	0
		BBA_08608	ATP-citrate synthase subunit 1	0	-0.934642	0	0	0	0
		BBA_08607	Succinyl-CoA synthetase	-1.15292	-1.14431	0	0	0	0
	Cluster 41	BBA_07612	FAD binding domain-containing protein	2.59869	6.487	4.8927	0	0	0
		BBA_07611	non-ribosomal peptide synthetase	4.95948	6.37098	7.5051	-0.632797	0	0
		BBA_07610	hypothetical protein	0	0	0	-2.60048	0	0
	Cluster 42	BBA_07594	hypothetical protein	0	1.20723	0	0	0	0
		BBA_07591	mitochondrial enoyl reductase	3.61429	2.65143	4.92321	-4.0618	0	0
		BBA_07590	MFS drug efflux transporter	4.82141	4.96894	6.28473	0	0	0
		BBA_07589	nonribosomal peptide synthase, putative	0	0	0	0	0	0
		BBA_07588	beta-eliminating lyase	4.09843	0	0	0	4.76096	4.95835
		BBA_07587	ADP-ribosylation factor 1	0	1.59861	1.85535	0	0	0
	Cluster 44	BBA_02622	hypothetical protein	0	0	1.88892	0	0	0
		BBA_02624	lipase-like protein	0	-2.58701	0	0	0	0
		BBA_02628	heterokaryon incompatibility protein	0	0	4.81741	0	0	0
		BBA_02629	conidiospore surface protein	0	0	8.38084	0	0	0
		BBA_02630	bassianolide nonribosomal peptide synthetase	0	0	0	0	0	0
		BBA_02631	hypothetical protein	0	0	0	-3.41008	0	0
		BBA_02633	alpha/beta hydrolase fold-3 domain containing protein	0	1.77123	1.52877	0	0	0
		BBA_02637	Putative FadE2-like acyl-CoA dehydrogenase	1.92019	1.93211	0	0	0	0
T1-PKSs	Cluster 10	BBA_09741	annexin ANXC4	-1.2424	-1.25599	0	0	0	0
		BBA_09745	polyketide synthase	2.36338	3.03859	3.59154	2.43185	0	0
		BBA_09747	stress responsive A/B Barrel domain-containing protein	0	1.33651	0	0	0	0
	Cluster 22	BBA_01841	polyketide synthase	0	0	0	0	0	0
		BBA_01838	hypothetical protein	0	0	0	-5.8227	0	0
		BBA_01837	cellobiose dehydrogenase	0	-1.82045	0	0	0	0
		BBA_01835	ureidoglycolate hydrolase	1.50487	1.64037	0	0	0	0
		BBA_01833	60S ribosomal protein L44	2.68123	2.47584	0	0	0	0
		BBA_01832	coatomer epsilon subunit	0	1.52015	0	0	0	0
		BBA_01830	multiprotein bridging factor 1	-1.88516	-2.27232	0	0	0	0
	Cluster 25	BBA_03813	late sexual development protein	6.59124	9.19232	8.40982	-3.75718	0	0
		BBA_03812	SCP-like extracellular protein	0	2.04648	1.48043	0	0	0
		BBA_03810	polyketide synthase	0	0	0	0	0	0
	Cluster 30	BBA_01010	polyketide synthase	0	0	0	0	0	0
		BBA_01011	EF-hand calcium-binding domain protein	0	0	0	-2.88054	0	0
		BBA_01012	UDP-glucosyl transferase	2.59357	2.93851	3.12094	-3.3074	0	0
		BBA_01013	protein (fungal and bacterial)	5.98545	6.23122	5.22774	0	0	0
	Cluster 33	BBA_08186	integral membrane protein	-3.34821	0	0	0	0	0
		BBA_08185	hypothetical protein	7.10328	5.37499	0	0	0	0
		BBA_08184	glutathione-s-transferase	9.74	8.79057	0	0	0	6.07189
		BBA_08183	laccase 2	7.77419	7.33779	8.10931	0	0	0
		BBA_08182	FAD binding domain-containing protein	5.94897	4.52068	3.86796	0	0	0
		BBA_08181	fungal specific transcription factor	0	0	1.96598	0	0	0
		BBA_08180	MFS multidrug resistance transporter	6.40726	7.95309	5.79143	0	0	0
		BBA_08179	polyketide synthase	0	0	0	0	0	0
		BBA_08178	hydantoinase B/oxoprolinase	0	-1.46677	0	0	1.49065	0
	Cluster 40	BBA_03617	MFS transporter	0	0	1.81926	0	0	0
		BBA_03616	polyketide synthase	0	0	0	0	0	0
		BBA_03613	MFS transporter	3.66983	0	4.26686	0	0	0
T3-PKSs	Cluster 24	BBA_04373	chalcone synthase B	0	0	0	0	0	0
		BBA_04375	hypothetical protein	0	2.49282	3.04726	0	0	0
		BBA_04379	proline-rich protein	3.20439	4.83525	3.04726	0	0	0
	Cluster 5	BBA_05176	hybrid NRPS/PKS enzyme	0	0	0	0	0	0
		BBA_05181	alpha/beta fold family hydrolase	1.68333	0	0	0	0	0
		BBA_05183	Cel3e-like protein	2.30048	1.94272	0	0	0	0
		BBA_05185	integral membrane protein	0	1.25541	0	0	0	0
Hybrid NRPS-T1-PKSs	Cluster 19	BBA_07340	monocarboxylate permease	0	0	3.34323	0	0	0
		BBA_07338	tenellin polyketide synthase	0	0	0	0	0	0
		BBA_07331	N, CO-diacetyl muramidase	6.73462	7.81878	6.5933	-3.90424	0	0
		BBA_07330	C6 transcription factor	0	0	0	2.55535	2.50662	0
	Cluster 29	BBA_00962	monooxygenase	0	3.97952	0	0	-3.30575	0
		BBA_00963	nonribosomal siderophore peptide synthase SidC	0	0	0	0	0	0
		BBA_00967	polyketide synthase	0	3.51948	0	0	0	0
		BBA_00968	G-protein coupled receptor	0	0	10.0119	0	0	0
		BBA_00971	stress response element binding protein	-3.0824	0	0	0	0	0
	Cluster 32	BBA_05346	FtsJ-like methyltransferase	0	2.09858	0	0	0	0
		BBA_05345	Acyl-CoA N-acyltransferase	3.24552	1.55212	0	0	1.67527	0
		BBA_08223	thermolabile L-asparaginase	4.83648	0	0	0	0	0
		BBA_08222	nonribosomal peptide synthase	0	2.37642	2.38466	0	0	0
		BBA_08221	4-coumarate-CoA ligase	2.7782	2.53068	3.08639	0	0	0
		BBA_08220	trichothecene 3-O-acetyltransferase	3.46473	3.7339	3.34008	0	0	0
		BBA_08219	polyketide synthase	0	2.67295	2.86834	0	0	0
		BBA_08215	hypothetical protein	4.2366	6.55547	6.0306	0	0	0
		BBA_08214	cell wall glucanosyltransferase Mwg1	0	1.92774	0	0	0	0
		BBA_08213	hypothetical protein	-2.52194	-2.4007	-2.05313	0	0	0
ICS	Cluster 17	BBA_07388	glycoside hydrolase, catalytic core	4.4434	4.85049	2.4946	0	0	0
		BBA_07387	general amidase GmdB	4.66151	4.68251	3.90103	0	0	0
		BBA_07386	hypothetical protein	7.44878	7.31313	5.59783	0	0	0
		BBA_07385	MFS transporter	5.47272	5.63011	4.84617	0	0	0
		BBA_07382	hypothetical protein AN7484	3.52308	3.79431	3.20332	0	0	0
		BBA_07381	BTB/POZ domain containing protein	0	0	2.03521	0	0	0
		BBA_07379	transferase family protein	0	0	0	0	0	0
Fungal-RiPPs	Cluster 2	BBA_00019	tat pathway signal sequence	0	0	0	0	0	0
		BBA_00020	glycerate dehydrogenase	4.27172	0	0	0	7.68558	6.39288
		BBA_00028	oxysterol-binding family protein	-3.04523	-3.90267	0	0	0	0
	Cluster 3	BBA_00077	tat pathway signal sequence	0	0	0	0	0	0
		BBA_00084	eptidase M64, IgA	0	0	7.61922	0	0	0
		BBA_00090	aryl-alcohol oxidase	5.59861	6.93725	6.67669	-5.00581	0	0
		BBA_00091	15-hydroxyprostaglandin dehydrogenase (NAD(+))	8.04208	7.17989	7.62579	0	0	0
	Cluster 4	BBA_00186	uncharacterized protein	0	0	1.30743	0	0	0
		BBA_00188	T-complex protein 1	1.03295	0	0	0	0	0
		BBA_00193	galactose oxidase precursor	0	0	0	-3.57953	0	0
		BBA_00195	mannitol 1-phosphate dehydrogenase	0	2.07382	0	0	-2.34697	0
		BBA_00196	tat pathway signal sequence	4.15209	0	0	-5.26254	0	0
		BBA_00197	uncharacterized protein	3.6308	0	0	-4.4575	0	0
		BBA_00200	uncharacterized protein	9.35805	0.266206	7.68761	0	0	0
		BBA_00203	prolyl oligopeptidase family	2.31007	0	2.4042	-3.58132	0	0
	Cluster 8	BBA_04181	S1/P1 nuclease	0	0	2.8945	0	0	0
		BBA_04182	major facilitator superfamily transporter	5.67409	4.87471	8.41056	-4.48327	0	0
		BBA_04183	fungal specific transcription factor	0	0	4.32207	0	0	0
		BBA_04184	hypothetical protein	5.64689	0	8.50717	0	0	0
		BBA_04185	hypothetical protein	7.07137	6.23832	7.93829	0	0	0
		BBA_04186	cellobiose dehydrogenase	5.18086	3.10446	7.3331	0	0	0
		BBA_04187	peptidase S8/S53, subtilisin/kexin/sedolisin	4.29162	0	6.68211	0	0	0
		BBA_04188	tat pathway signal sequence	5.33914	0	8.13101	-4.69529	0	0
		BBA_04189	peptidase S8/S53, subtilisin/kexin/sedolisin	0	0	5.20676	0	0	0
		BBA_04191	oligopeptide transporter	0	0	4.55091	0	0	0
		BBA_04193	protein of unknown function FMP27	-2.3527	-2.56999	0	0	0	0
	Cluster 11	BBA_00196	tat pathway signal sequence	4.15209	0	0	-5.26254	0	0
	Cluster 13	BBA_07712	PEX11 domain protein	0	1.76859	0	0	0	0
		BBA_07708	impB/mucB/samB family protein	0	1.75459	1.83441	0	0	0
		BBA_07706	tat pathway signal sequence	0	0	0	0	0	0
		BBA_07702	CRAL/TRIO domain-containing protein	0	-1.22623	0	0	0	0
		BBA_07700	hypothetical protein	0	3.02383	5.0419	0	0	0
	Cluster 15	BBA_02936	peptidase family protein	0	-2.6265	0	0	0	0
		BBA_02937	GNAT family acetyltransferase	0	1.28712	0	0	0	0
		BBA_02938	prolyl-tRNA synthetase	0	0	0	0	1.11787	0
		BBA_02941	chitinase A1	0	3.5877	3.20378	0	0	0
		BBA_02942	LysM domain containing protein	5.31432	7.43026	7.18513	0	0	0
		BBA_02943	hypothetical protein	2.92451	3.13987	3.39651	0	0	0
		BBA_02944	tat pathway signal sequence	0	0	0	0	0	0
		BBA_02945	LysM domain-containing protein	4.6221	7.91259	6.99396	-2.76737	0	0
		BBA_02949	ATP synthase F0	-1.57963	0	0	0	-1.13029	0
	Cluster 16	BBA_02998	GMP synthase	0	-1.1037	0	0	0	0
		BBA_02999	hydrophobin	5.48098	5.91657	5.6805	-2.83989	0	0
		BBA_03002	Cytochrome P450 CYP561D2P	3.49129	2.42838	2.57237	0	2.64962	2.28556
		BBA_03005	hypothetical protein	9.28226	7.60883	5.94601	0	0	0
		BBA_03006	tat pathway signal sequence	0	0	0	0	0	0
		BBA_03011	phosphatidylinositol-specific phospholipase C	0	-1.7159	0	0	0	0
		BBA_03013	hexose transporter	0	3.11442	0	0	0	0
		BBA_03015	class I hydrophobin	-7.40898	-7.21675	-4.05367	0	0	0
	Cluster 18	BBA_07369	peptidase S1 and S6, chymotrypsin/Hap	2.69777	0	4.41225	0	0	0
		BBA_07367	hypothetical protein	0	0	0	-2.11104	0	0
		BBA_07364	tat pathway signal sequence	6.50181	4.75024	6.14988	0	0	0
		BBA_07362	uncharacterized protein	3.47766	3.55118	0	0	0	0
		BBA_07359	hypothetical protein	0	0	0	2.1456	0	0
	Cluster 43	BBA_02507	fungal specific transcription factor	0	-2.33963	0	0	0	0
		BBA_02509	hypothetical protein	-1.97533	0	0	0	0	0
		BBA_02511	AMP-dependent synthetase/ligase	1.40259	1.45915	0	0	0	0
		BBA_02513	hypothetical protein	2.86205	5.34838	4.85429	0	0	0
		BBA_02514	tat pathway signal sequence	0	1.40031	0	0	0	0
		BBA_02515	citrate synthase family member	1.13339	0	0	0	1.31544	0
		BBA_02516	Malate synthase, glyoxysomal	1.59468	0	1.86745	0	0	0
		BBA_02518	RecF/RecN/SMC N terminal domain-containing protein	0	-1.27029	0	0	0	0
Hybrid NRPS-fungal-RiPPs	Cluster 26	BA_03673	hypothetical protein	0	-1.61635	0	0	1.73211	0
		BBA_03671	nonribosomal peptide synthase	0	2.63652	2.07216	0	0	0
		BBA_03667	methyltransferase domain-containing protein	12.3255	10.9721	5.74799	0	0	0
		BBA_03666	ABC bile acid transporter	5.0854	5.24078	4.95379	0	0	0
		BBA_03665	oxidoreductase, 2-nitropropane dioxygenase family	4.45793	3.52409	2.5141	0	0	0
		BBA_03662	multidrug resistance protein MDR, putative	4.5658	4.59475	3.32333	0	0	0
		BBA_03661	tat pathway signal sequence	0	2.47169	0	0	0	0
		BBA_03660	glycoside hydrolase	5.22309	5.72778	4.80729	0	0	0
		BBA_03657	riboflavin kinase	0	1.54727	0	0	0	0
		BBA_03654	hypothetical protein	0	1.18367	0	0	0	0
		BBA_03653	subtilisin-like protease Pr1B	2.81771	0	3.2356	-4.22393	0	0
		BBA_03652	short chain dehydrogenase	2.52945	2.88048	0	0	0	0
		BBA_03651	protein kinase	0	-2.51486	0	0	0	0
Hybrid NRPS-fungal RiPP-terpenes	Cluster 27	BBA_08696	trichodiene synthase	2.33447	1.77268	2.47682	0	0	0
		BBA_08697	trichothecene 3-O-acetyltransferase	0	0	2.43245	0	0	0
		BBA_08699	nonribosomal peptide synthase	0	0	0	0	0	0
		BBA_08701	nonribosomal peptide synthase	0	0	0	0	0	0
		BBA_08714	phosphatidylinositolglycan class N	-1.35503	-1.22018	0	0	0	0
		BBA_06802	tat pathway signal sequence	0	0	0	0	0	0
Terpene	Cluster 6	BBA_05303	subtilase	0	1.70206	0	0	-1.13016	0
		BBA_05304	squalene synthase	0	0	0	0	0	0
		BBA_05305	DnaJ domain-containing protein	0	-1.3744	0	0	0	0
	Cluster 14	BBA_08787	ATP-binding cassette sub-family G member 5	1.61548	1.25498	0	0	0	0
		BBA_08783	polyprenyl synthetase	0	0	0	0	0	0
	Cluster 21	BBA_09233	geranylgeranyl pyrophosphate synthetase	0	0	0	0	0	0
		BBA_09234	integral peroxisomal membrane peroxin	0	1.65374	0	0	0	0
		BBA_09235	putative dual specificity protein kinase pom1	-1.87618	0	0	0	0	0
	Cluster 45	BBA_06542	squalene/oxidosqualene cyclase	0	0	0	0	0	0
		BBA_06543	ankyrin repeat-containing YAR1	2.3082	0	0	0	0	0
	Cluster 37	BBA_05046	serine carboxypeptidase S28	2.60135	1.64862	0	0	0	0
		BBA_05044	FAD monooxygenase	5.32286	0	0	0	5.14805	6.41246
		BBA_05043	taurine catabolism dioxygenase TauD	7.48183	3.30957	5.01071	0	4.2613	3.651
		BBA_05041	ATP-dependent RNA helicase MAK5	0	1.51527	0	0	-1.7362	0
		BBA_05040	TPR/MLP1/MLP2 protein	0	-1.39211	0	0	0	0
		BBA_05039	hypothetical protein	0	0	2.6667	0	0	0
