# Supplementary material for: Transcriptomic insights into the interplay between polyketide biosynthesis and other secondary metabolite biosynthetic clusters and biological pathways in entomopathogen Beauveria bassiana
Source: Front Microbiol. 2025 May 23;16:1583637. doi: 10.3389/fmicb.2025.1583637 (PMC12142624; doi:10.3389/fmicb.2025.1583637)
Supplement: SUPPLEMENTARY TABLE S1 — Log2 fold changes of upregulated genes in the comparative analysis of WT in vivo vs. WT in vivo and downregulated Δpks15 in vivo vs. WT in vivo related to mycotoxin biosynthesis. [file Data_Sheet_1.zip › Table S5.xlsx]

## Sheet: Table S5
Table S5 The influence of pks15 cluster on the log2 fold changes of DEGs in other secondary metabolite BGCs at 48, 72, and 96 h
Secondary metabolites	Clusters	Genes	Protein names	log2FoldChange
				WT-in vivo vs. WT-in vitro_48 h	WT-in vivo vs. WT-in vitro_72 h	WT-in vivo vs. WT-in vitro_96 h	∆pks15 in vivo vs.WT-in vitro_48 h	∆pks15 in vivo vs.WT-in vitro_72 h	∆pks15 in vivo vs.WT-in vitro_96 h
NRPSs	Cluster 7	BBA_04027	arylsulfotransferase	0	2.95848	0	0	-2.04629	0
		BBA_04028	nonribosomal peptide synthetase 10	0	-1.46035	0	0	0	0
	Cluster 31	BBA_08241	general alpha-glucoside permease	2.32036	2.61144	2.86736	-3.59106	0	0
		BBA_08246	peptide synthetase (SidC3 in B. bassiana BCC 2660)	0	0	0	0	0	0
	Cluster 34	BBA_05686	non-ribosomal peptide synthetase	0	0	0	0	0	0
		BBA_05682	hypoxanthine guanine phosphoribosyltransferase	0	0	0	0	-1.13956	0
	Cluster 35	BBA_04830	allergen V5/Tpx-1 family protein	3.89729	3.93572	0	-4.79009	-4.27197	0
		BBA_04828	vacuolar basic amino acid transporter 1	0	4.13167	0	0	-2.59736	0
		BBA_04827	peptide synthetase	0	0	0	0	0	0
	Cluster 41	BBA_07611	non-ribosomal peptide synthetase	4.95948	6.37098	7.5051	-0.632797	0	0
		BBA_07610	hypothetical protein	0	0	0	-2.60048	0	0
	Cluster 42	BBA_07591	mitochondrial enoyl reductase	3.61429	2.65143	4.92321	-4.0618	0	0
		BBA_07589	nonribosomal peptide synthase	0	0	0	0	0	0
	Cluster 44	BBA_02630	bassianolide nonribosomal peptide synthetase	0	0	0	0	0	0
		BBA_02631	hypothetical protein	0	0	0	-3.41008	0	0
T1-PKSs	Cluster 22	BBA_01841	polyketide synthase (PKS13 in B. bassiana BCC 2660)	0	0	0	0	0	0
		BBA_01838	hypothetical protein	0	0	0	-5.8227	0	0
	Cluster 25	BBA_03813	late sexual development protein	6.59124	9.19232	8.40982	-3.75718	0	0
		BBA_03810	polyketide synthase (PKS11 in B. bassiana BCC 2660)	0	0	0	0	0	0
	Cluster 30	BBA_01010	polyketide synthase (PKS15 in B. bassiana BCC 2660)	0	0	0	0	0	0
		BBA_01011	EF-hand calcium-binding domain protein	0	0	0	-2.88054	0	0
		BBA_01012	UDP-glucosyl transferase	2.59357	2.93851	3.12094	-3.3074	0	0
Hybrid NPRS-T1-PKSs	Cluster 19	BBA_07338	tenellin polyketide synthase (TenPHy6 in B. bassiana BCC 2660)	0	0	0	0	0	0
		BBA_07331	N,O-diacetyl muramidase	6.73462	7.81878	6.5933	-3.90424	0	0
	Cluster 29	BBA_00962	monooxygenase	0	3.97952	0	0	-3.30575	0
		BBA_00963	nonribosomalsiderophore peptide synthase SidC (SidC1 in B. bassiana BCC 2660)	0	0	0	0	0	0
		BBA_00967	polyketide synthase (PKS14 in B. bassiana BCC 2660)	0	3.51948	0	0	0	0
Fungal-RiPPs	Cluster 3	BBA_00077	tat pathway signal sequence	0	0	0	0	0	0
		BBA_00090	aryl-alcohol oxidase	5.59861	6.93725	6.67669	-5.00581	0	0
	Cluster 4	BBA_00193	galactose oxidase precursor	0	0	0	-3.57953	0	0
		BBA_00195	mannitol 1-phosphate dehydrogenase	0	2.07382	0	0	-2.34697	0
		BBA_00196	tat pathway signal sequence	4.15209	0	0	-5.26254	0	0
		BBA_00197	uncharacterized protein	3.6308	0	0	-4.4575	0	0
		BBA_00203	prolyl oligopeptidase	2.31007	0	2.4042	-3.58132	0	0
	Cluster 8	BBA_04182	MFS transporter	5.67409	4.87471	8.41056	-4.48327	0	0
		BBA_04188	tat pathway signal sequence	5.33914	0	8.13101	-4.69529	0	0
	Cluster 11	BBA_00196	tat pathway signal sequence	4.15209	0	0	-5.26254	0	0
	Cluster 15	BBA_02944	tat pathway signal sequence	0	0	0	0	0	0
		BBA_02945	LysM domain-containing protein	4.6221	7.91259	6.99396	-2.76737	0	0
	Cluster 16	BBA_02999	hydrophobin	5.48098	5.91657	5.6805	-2.83989	0	0
		BBA_03006	tat pathway signal sequence	0	0	0	0	0	0
Hybrid NRPS, fungal-RiPPs	Cluster 26	BBA_03671	nonribosomal peptide synthase	0	2.63652	2.07216	0	0	0
		BBA_03661	tat pathway signal sequence	0	2.47169	0	0	0	0
		BBA_03653	subtilisin Pr1B	2.81771	0	3.2356	-4.22393	0	0
Terpene	Cluster 6	BBA_05303	subtilase	0	1.70206	0	0	-1.13016	0
		BBA_05304	squalene synthase	0	0	0	0	0	0
